# Supplementary material for: Trends and characteristics of multidrug-resistant MRSA in Norway 2008-2020
Source: Front Microbiol. 2025 May 9;16:1564943. doi: 10.3389/fmicb.2025.1564943 (PMC12098411; doi:10.3389/fmicb.2025.1564943)
Supplement: Supplementary file 1 [file Table_1.xlsx]

## Sheet: Beta-lactams
Table S1. Phenotypic resistance profiles and genotypes associated with AMR genes and mutations. Presence, 1; absence, 0. Specific antibiotics groups provided in respective tabs.
CC	spa	n	R cefoxitin	mecA	blaPC1	blaZ
1	t127	8	R	1	0	1
1	t14441	1	R	1	0	1
1	t657	3	R	1	0	1
5	t001	1	R	1	0	1
5	t045	2	R	1	0	0
5	t045	3	R	1	0	1
5	t067	1	R	1	0	1
5	t439	2	R	1	0	1
5	t442	1	R	1	0	1
5	t9408	1	R	1	0	1
8	t008	3	R	1	0	1
8	t024	1	R	1	1	0
8	t064	1	R	1	1	0
8	t064	3	R	1	1	1
8	t064	2	R	1	0	1
8	t1476	16	R	1	0	1
8	t1952	1	R	1	1	0
8	t451	1	R	1	1	0
8	t451	1	R	1	1	1
9	t337	1	R	1	0	1
30	t021	1	R	1	0	1
30	t665	1	R	1	1	0
59	t437	1	R	1	0	1
72	t3092	1	R	1	0	1
80	t044	1	R	1	0	1
188	t189	10	R	1	0	1
188	t2174	2	R	1	0	1
188	t8275	1	R	1	0	1
239	NT	1	R	1	1	0
239	t030	6	R	1	1	0
239	t030	2	R	1	0	1
239	t037	14	R	1	1	0
239	t275	1	R	1	0	1
239	t632	1	R	1	1	0
398	t011	1	R	1	0	1
398	t034	1	R	1	0	1
398	t2330	1	R	1	0	1
672	t3841	2	R	1	0	1

## Sheet: Aminoglycosides
CC	spa	n	R Gentamicin	aac(6')-Ie/aph(2'')-Ia	aph(3')-IIIa	aac(6')-Ie	ant(9)-Ia	ant(6)-Ia	aadD1	spw	str
1	t127	2	R	1	1	0	0	0	0	0	0
1	t127	1	R	1	1	0	0	1	0	0	0
1	t127	1	R	1	0	0	0	0	0	0	0
1	t14441	1	R	1	1	0	0	1	0	0	0
1	t657	3	R	1	1	0	0	1	0	0	0
5	t001	1	R	1	1	0	1	1	0	0	0
5	t045	5	R	1	0	0	1	0	0	0	0
5	t067	1	R	1	1	0	0	1	1	0	0
5	t439	2	R	1	0	0	1	0	0	0	0
5	t442	1	R	1	0	0	0	0	0	0	0
5	t9408	1	R	1	1	0	0	1	1	0	0
8	t008	1	R	0	1	0	0	1	0	0	0
8	t008	1	R	1	1	0	0	1	1	0	0
8	t024	1	R	1	1	0	0	1	0	0	0
8	t064	4	R	1	0	0	0	0	0	0	0
8	t064	1	R	1	1	0	0	1	1	0	0
8	t064	1	R	1	0	0	0	0	0	0	0
8	t1476	16	R	1	0	0	0	0	0	0	0
8	t1952	1	R	1	1	0	0	1	0	0	0
8	t451	1	R	1	0	0	0	0	0	0	0
9	t337	1	R	1	0	0	0	1	0	1	0
30	t665	1	R	1	1	0	0	1	1	0	0
59	t437	1	R	1	1	0	0	1	0	0	0
188	t189	2	R	1	0	0	0	0	0	0	1
188	t189	6	R	1	0	0	0	0	0	0	0
188	t189	1	R	1	0	0	0	0	1	0	0
188	t189	1	R	0	0	1	0	0	1	0	0
188	t2174	2	R	1	0	0	0	0	0	0	0
188	t8275	1	R	1	0	0	0	0	0	0	0
239	NT	1	R	1	0	0	1	0	0	0	0
239	t030	8	R	1	0	0	1	0	0	0	0
239	t037	10	R	1	1	0	1	1	0	0	0
239	t037	1	R	1	1	0	0	1	0	0	0
239	t037	1	R	1	0	0	0	0	0	0	0
239	t275	1	R	1	1	0	1	1	0	0	0
239	t632	1	R	1	0	0	1	0	0	0	0
398	t034	1	R	1	0	0	0	1	1	0	0
398	t2330	1	R	1	0	0	1	0	0	0	0
672	t3841	1	R	1	1	0	0	1	0	0	0
672	t3841	1	R	0	1	0	0	1	0	0	0
1	t127	4	S	0	0	0	0	0	1	0	0
8	t008	1	S	0	0	0	0	0	0	0	0
8	t451	1	S	0	0	0	0	0	0	0	0
30	t021	1	S	0	0	0	0	0	1	0	0
72	t3092	1	S	1	0	0	0	0	0	0	0
80	t044	1	S	0	1	0	0	1	0	0	0
239	t037	2	S	1	1	0	1	1	0	0	0
398	t011	1	S	0	0	0	0	0	0	0	0

## Sheet: Fusidanes
CC	spa	n	R Fusidic acid	fusB	fusC	FusA-mut L461K	Comment
1	t127	8	R	0	1	0
1	t14441	1	R	0	1	0
5	t9408	1	R	0	0	1
8	t008	1	R	0	0	0	22 mm
8	t064	1	R	0	0	1
30	t021	1	R	0	1	0
80	t044	1	R	1	0	0
188	t189	1	R	0	0	0	23 mm
239	NT	1	R	0	0	1
239	t030	1	R	0	0	1
239	t037	4	R	0	0	1
239	t275	1	R	0	0	1
398	t034	1	R	0	0	0	23 mm
672	t3841	1	R	0	1	0
1	t657	3	S	0	0	0
5	t001	1	S	0	0	0
5	t045	5	S	0	0	0
5	t067	1	S	0	0	0
5	t439	2	S	0	0	0
5	t442	1	S	0	0	0
8	t008	2	S	0	0	0
8	t024	1	S	0	0	0
8	t064	5	S	0	0	0
8	t1476	16	S	0	0	0
8	t1952	1	S	0	0	0
8	t451	2	S	0	0	0
9	t337	1	S	0	0	0
30	t665	1	S	0	0	0
59	t437	1	S	0	0	0
72	t3092	1	S	0	0	0
188	t189	9	S	0	0	0
188	t2174	2	S	0	0	0
188	t8275	1	S	0	0	0
239	t030	7	S	0	0	0
239	t037	10	S	0	0	0
239	t632	1	S	0	0	0
398	t011	1	S	0	0	0
398	t2330	1	S	0	0	0
672	t3841	1	S	0	0	0

## Sheet: MLS
ERY(E)_R	CLI(DA)_R	ICR_S	MLS combined	CC	spa-type	n	erm(A)	erm(B)	erm(C)	mph(C)	msr(A)	vga(A)	lsa(E)	lnu(A)	lnu(B)	abc-f	lmrS
R	R	S	R	5	t001	1	1	0	0	0	0	0	0	0	0	1	1
R	R	S	R	5	t045	5	1	0	0	0	0	0	0	0	0	1	1
R	R	S	R	5	t439	2	1	0	0	0	0	0	0	0	0	1	1
R	R	S	R	8	t064	1	0	0	1	0	0	0	0	0	0	1	1
R	R	S	R	8	t1476	1	0	0	1	0	0	0	0	0	0	1	1
R	R	S	R	8	t1952	1	0	0	1	0	0	0	0	0	0	1	1
R	R	S	R	9	t337	1	0	0	1	0	0	0	1	0	1	1	1
R	R	S	R	59	t437	1	0	1	0	0	0	0	0	0	0	0	1
R	R	S	R	80	t044	1	0	0	1	0	0	0	0	0	0	0	1
R	R	S	R	188	t189	10	0	1	0	0	0	0	0	0	0	1	1
R	R	S	R	188	t2174	2	0	1	0	0	0	0	0	1	0	1	1
R	R	S	R	188	t8275	1	0	1	0	0	0	0	0	0	0	1	1
R	R	S	R	239	NT	1	1	0	0	0	0	0	0	0	0	1	1
R	R	S	R	239	t037	9	1	0	0	0	0	0	0	0	0	1	1
R	R	S	R	239	t632	1	1	0	1	0	0	0	0	0	0	1	1
R	R	S	R	398	t011	1	0	0	1	0	0	1	0	0	0	0	1
ERY(E)_R	CLI(DA)_S	ICR_R	MLS combined	CC	spa-type	n	erm(A)	erm(B)	erm(C)	mph(C)	msr(A)	vga(A)	lsa(E)	lnu(A)	lnu(B)	abc-f	lmrS
R	S	R	R	1	t127	3	0	0	1	0	0	0	0	0	0	0	1
R	S	R	R	1	t14441	1	0	0	0	1	1	0	0	1	0	1	1
R	S	R	R	5	t442	1	0	0	1	0	0	0	0	0	0	1	1
R	S	R	R	8	t008	1	0	0	0	1	1	0	0	0	0	1	1
R	S	R	R	8	t024	1	0	0	1	0	0	0	0	0	0	1	1
R	S	R	R	8	t064	3	0	0	1	0	0	0	0	0	0	1	1
R	S	R	R	8	t1476	15	0	0	1	0	0	0	0	0	0	1	1
R	S	R	R	8	t451	2	0	0	1	0	0	0	0	0	0	1	1
R	S	R	R	72	t3092	1	0	0	1	0	0	0	0	0	0	1	1
R	S	R	R	239	t030	1	1	0	0	0	0	0	0	0	0	0	1
R	S	R	R	239	t037	2	1	0	0	0	0	0	0	0	0	1	1
R	S	R	R	239	t275	1	1	0	0	0	0	0	0	0	0	1	1
ERY(E)_R	CLI(DA)_S	ICR_SIR	MLS combined	CC	spa-type	n	erm(A)	erm(B)	erm(C)	mph(C)	msr(A)	vga(A)	lsa(E)	lnu(A)	lnu(B)	abc-f	lmrS
R	S	S	R	1	t127	4	0	0	0	1	1	0	0	1	0	0	1
R	S	S	R	1	t127	1	0	0	0	1	1	0	0	0	0	0	1
R	S	S	R	1	t657	3	0	0	0	1	1	0	0	0	0	1	1
R	S	S	R	5	t067	1	0	0	0	1	1	0	0	0	0	1	1
R	S	S	R	5	t9408	1	0	0	0	1	1	0	0	1	0	0	1
R	S	S	R	8	t008	1	0	0	0	1	1	0	0	1	0	1	1
R	S	S	R	8	t008	1	0	0	0	1	1	0	0	0	0	1	1
R	S	S	R	8	t064	1	0	0	1	0	0	0	0	0	0	1	1
R	S	S	R	30	t665	1	0	0	0	1	1	0	0	0	0	0	1
R	S	S	R	239	t030	7	1	0	0	0	0	0	0	0	0	1	1
R	S	S	R	672	t3841	1	0	0	0	1	1	0	0	0	0	1	1
R	S	S	R	672	t3841	1	0	0	0	1	1	0	0	0	0	0	1
ERY(E)_S	CLI(DA)_R	ICR_S	MLS combined	CC	spa-type	n	erm(A)	erm(B)	erm(C)	mph(C)	msr(A)	vga(A)	lsa(E)	lnu(A)	lnu(B)	abc-f	lmrS
S	R	S	R	398	t034	1	0	0	0	0	0	0	1	0	1	0	1
S	R	S	R	398	t2330	1	0	0	0	0	0	0	1	0	1	0	1
ERY(E)_S	CLI(DA)_S	ICR_S	MLS combined	CC	spa-type	n	erm(A)	erm(B)	erm(C)	mph(C)	msr(A)	vga(A)	lsa(E)	lnu(A)	lnu(B)	abc-f	lmrS
S	S	S	S	8	t064	1	0	0	0	0	0	0	0	0	0	1	1
S	S	S	S	30	t021	1	0	0	0	0	0	0	0	1	0	0	0
S	S	S	S	239	t030	2	1*	0	0	0	0	0	0	0	0	1	1
S	S	S	S	239	t037	1	0	0	0	0	0	0	0	0	0	1	1
							1*	low percentage coverage of erm(A) in AMRFinder

## Sheet: Carboxylic acid
CC	spa	n	R Carboxylic acid	mupA	IleS-mut V588F
5	t067	1	R	1	0
5	t9408	1	R	1	0
8	t064	1	R	1	0
30	t665	1	R	1	0
239	t037	1	R	1	1
1	t127	8	S	0	0
1	t14441	1	S	0	0
1	t657	3	S	0	0
5	t001	1	S	0	0
5	t045	5	S	0	0
5	t439	2	S	0	0
5	t442	1	S	0	0
8	t008	3	S	0	0
8	t024	1	S	0	0
8	t064	4	S	0	0
8	t064	1	S	0	1
8	t1476	16	S	0	0
8	t1952	1	S	0	0
8	t451	2	S	0	0
9	t337	1	S	0	0
30	t021	1	S	0	0
59	t437	1	S	0	0
72	t3092	1	S	0	0
80	t044	1	S	0	0
188	t189	10	S	0	0
188	t2174	2	S	0	0
188	t8275	1	S	0	0
239	NT	1	S	0	0
239	t030	8	S	0	0
239	t037	13	S	0	0
239	t275	1	S	0	0
239	t632	1	S	0	0
398	t011	1	S	0	0
398	t034	1	S	0	0
398	t2330	1	S	0	0
672	t3841	2	S	0	0

## Sheet: Fluoroquinolones
CC	spa	n	Komb_NOR_CIP_SIR	gyrA S84L	gyrA S85P	gyrA G106D	gyrA E88G	parC S80Y	parC S80F	parC E84K	parC E84G	parE D432V	parE P451S	parE P585S
1	t127	1	R	0	0	0	0	0	1	0	0	0	0	0
1	t127	5	R	1	0	0	0	0	1	0	0	0	0	0
1	t657	3	R	1	0	0	0	1	0	0	0	0	0	0
5	t001	1	R	1	0	0	0	0	1	0	0	0	0	0
5	t045	5	R	1	0	0	1	1	0	1	0	0	0	0
5	t067	1	R	1	0	0	0	0	1	0	0	0	0	1
5	t439	2	R	1	0	0	1	1	0	1	0	0	0	0
5	t442	1	R	1	0	0	0	0	1	0	0	0	0	0
5	t9408	1	R	1	0	0	0	0	1	0	0	0	0	1
8	t008	2	R	1	0	0	0	1	0	0	0	0	0	0
8	t008	1	R	1	0	0	0	0	1	0	0	0	0	0
8	t024	1	R	1	0	0	0	0	1	0	0	0	0	0
8	t064	4	R	1	0	0	0	1	0	0	0	0	0	0
8	t064	2	R	1	0	0	0	0	1	0	0	0	0	0
8	t1476	16	R	1	0	0	0	1	0	0	0	0	0	0
8	t1952	1	R	1	0	0	0	0	1	0	0	0	0	0
8	t451	1	R	1	0	0	0	0	1	0	0	0	0	0
8	t451	1	R	1	0	0	0	1	0	0	0	0	0	0
9	t337	1	R	1	0	0	0	0	1	0	0	0	0	0
59	t437	1	R	0	0	0	0	0	0	0	0	0	0	0
72	t3092	1	R	1	0	0	0	0	1	0	0	0	0	0
80	t044	1	R	1	0	0	0	0	1	0	0	0	0	0
188	t189	10	R	1	0	0	0	0	1	0	0	0	0	0
188	t2174	2	R	1	0	0	0	0	1	0	0	0	0	0
188	t8275	1	R	1	0	0	0	0	1	0	0	0	0	0
239	NT	1	R	1	0	0	0	0	1	0	0	0	0	0
239	t030	4	R	1	0	1	0	0	1	0	0	0	0	0
239	t030	1	R	1	0	1	0	0	1	0	0	1	0	0
239	t030	1	R	1	0	1	0	1	0	0	0	0	0	0
239	t030	1	R	1	0	1	0	0	1	0	0	0	1	0
239	t037	10	R	1	0	0	0	0	1	0	0	0	0	0
239	t037	1	R	1	1	0	0	0	1	0	0	0	0	0
239	t037	1	R	1	0	0	0	0	1	0	0	0	1	0
239	t037	1	R	1	0	0	0	0	1	0	1	0	0	0
239	t275	1	R	1	0	0	0	0	1	0	0	0	0	0
239	t632	1	R	1	0	1	0	0	1	1	0	0	0	0
398	t011	1	R	1	0	0	0	0	1	0	0	0	0	0
398	t034	1	R	1	0	0	0	0	1	0	0	0	0	0
398	t2330	1	R	1	0	0	0	0	1	0	0	0	0	0
672	t3841	2	R	1	0	0	0	0	1	0	0	0	0	0
1	t127	2	S	0	0	0	0	0	0	0	0	0	0	0
1	t14441	1	S	0	0	0	0	0	0	0	0	0	0	0
30	t021	1	S	0	0	0	0	0	0	0	0	0	0	0
239	t030	1	S	0	0	0	0	0	0	0	0	0	0	0
239	t037	1	S	0	0	0	0	0	0	0	0	0	0	0
30	t665	1	S	0	0	0	0	0	0	0	0	0	0	0

## Sheet: Ansamycins
CC	BN_vasket.Spa	n	RIF(RD)_SIR	rpoB H481N	rpoB L466S	rpoB A473T	rpoB A477T	rpoB A477D	rpoB I527M	rpoB I527L	rpoB S529L
188	t189	1	I	0	0	0	0	0	0	0	0
8	t008	2	R	0	0	0	0	0	0	0	0
8	t064	3	R	1	0	0	0	0	1	0	0
8	t451	1	R	1	0	0	0	0	1	0	0
239	NT	1	R	1	0	1	1	0	0	0	0
239	t030	7	R	1	1	0	0	0	0	0	0
239	t030	1	R	0	0	0	0	1	0	1	0
239	t037	2	R	1	0	0	0	0	0	0	1
239	t037	5	R	1	0	0	0	0	0	0	0
239	t037	4	R	1	0	1	1	0	0	0	0
239	t275	1	R	1	0	0	0	0	0	0	0
239	t632	1	R	1	1	0	0	0	0	0	0
398	t034	1	R	0	0	0	0	0	0	0	0
1	t127	8	S	0	0	0	0	0	0	0	0
1	t14441	1	S	0	0	0	0	0	0	0	0
1	t657	3	S	0	0	0	0	0	0	0	0
5	t001	1	S	0	0	0	0	0	0	0	0
5	t045	5	S	0	0	0	0	0	0	0	0
5	t067	1	S	0	0	0	0	0	0	0	0
5	t439	2	S	0	0	0	0	0	0	0	0
5	t442	1	S	0	0	0	0	0	0	0	0
5	t9408	1	S	0	0	0	0	0	0	0	0
8	t008	1	S	0	0	0	0	0	0	0	0
8	t024	1	S	0	0	0	0	0	0	0	0
8	t064	3	S	0	0	0	0	0	0	0	0
8	t1476	16	S	0	0	0	0	0	0	0	0
8	t1952	1	S	0	0	0	0	0	0	0	0
8	t451	1	S	0	0	0	0	0	0	0	0
9	t337	1	S	0	0	0	0	0	0	0	0
30	t021	1	S	0	0	0	0	0	0	0	0
30	t665	1	S	0	0	0	0	0	0	0	0
59	t437	1	S	0	0	0	0	0	0	0	0
72	t3092	1	S	0	0	0	0	0	0	0	0
80	t044	1	S	0	0	0	0	0	0	0	0
188	t189	8	S	0	0	0	0	0	0	0	0
188	t189	1	NA	0	0	0	0	0	0	0	0
188	t2174	2	S	0	0	0	0	0	0	0	0
188	t8275	1	S	0	0	0	0	0	0	0	0
239	t037	3	S	0	0	0	0	0	0	0	0
398	t011	1	S	0	0	0	0	0	0	0	0
398	t2330	1	S	0	0	0	0	0	0	0	0
672	t3841	2	S	0	0	0	0	0	0	0	0

## Sheet: Tetracyclines
Tetracycline	CC	spa-type	Number (n)	tet(K)	tet(M)	tet(L)
R	1	t127	2	0	0	1
R	1	t127	4	1	0	0
R	1	t14441	1	1	0	0
R	5	t001	1	1	0	0
R	5	t045	5	0	1	0
R	5	t439	2	0	1	0
R	5	t442	1	1	0	0
R	8	t008	1	0	0	0
R	8	t008	1	1	0	0
R	8	t024	1	0	1	0
R	8	t064	5	0	1	0
R	8	t064	1	1	0	0
R	8	t1476	1	0	0	0
R	8	t1476	15	1	0	0
R	8	t1952	1	1	0	0
R	8	t451	1	0	1	0
R	8	t451	1	1	0	0
R	9	t337	1	0	1	0
R	30	t021	1	1	0	0
R	30	t665	1	1	0	0
R	59	t437	1	1	0	0
R	72	t3092	1	1	0	0
R	80	t044	1	1	0	0
R	188	t189	7	1	0	0
R	188	t2174	2	1	0	0
R	188	t8275	1	1	0	0
R	239	NT	1	0	1	0
R	239	t030	7	0	1	0
R	239	t030	1	1	1	0
R	239	t037	8	0	1	0
R	239	t037	6	1	1	0
R	239	t275	1	0	1	0
R	239	t632	1	0	1	0
R	398	t011	1	1	1	0
R	398	t034	1	0	1	1
R	398	t2330	1	1	1	0
S	1	t127	2	0	0	0
S	1	t657	3	0	0	0
S	5	t067	1	0	0	0
S	5	t9408	1	0	0	0
S	8	t008	1	0	0	0
S	188	t189	3	0	0	0
S	672	t19049	1	0	0	0

## Sheet: TMP_SMX
CC	spa-type	R TMP-SMX	dfrE	dfrK	dfrS1	dfrG	folA_F99Y	folA_L21V	folA V134I	folA F72V, T97I	folA F72D	folB R90L	folB A40S	folB P106R	folK Q3R	folK N33S	folK I84V, V136I	folK P39S, I84V, K110N, V136I, K155R	Mutation FolP
1	t657	R	0	0	0	1x2	0	0	1	0	0	0	0	0	0	0	0	0	No
1	t657	R	0	0	0	1x3	0	0	1	0	0	0	0	0	0	0	0	0	No
8	t064	R	0	0	1	0	0	0	0	0	0	0	0	0	0	0	0	0	F17L
8	t064	R	0	0	1	0	0	0	0	0	0	0	0	0	0	0	0	0	F17L, E208K
8	t064	R	0	0	0	1	0	0	0	0	0	0	0	0	0	0	0	0	F17L, E208K
8	t064	R	0	0	1	0	0	0	0	0	0	0	0	0	0	0	0	0	F17L, E208K
8	t064	R	0	0	0	1x2	0	0	0	0	0	0	0	0	0	0	0	0	F17L, E208K
8	t064	R	0	0	1	0	0	0	0	0	0	0	0	0	0	0	0	0	F17L, E208K
8	t1476	R	0	0	1	1	0	0	0	0	0	0	0	0	0	0	0	0	No
8	t1952	R	0	0	0	1	0	0	0	0	0	0	0	0	0	0	0	0	F17L, E208K
8	t451	R	0	0	0	1	0	0	0	0	0	0	0	0	0	0	0	0	F17L, E208K
8	t451	R	0	0	1	0	0	0	0	0	0	0	0	0	0	0	0	0	F17L, E208K
30	t021	R	0	0	0	1	0	0	0	0	0	0	1	0	0	0	0	1	I30V, N31T, I37V, V58I, S59T, L60V, M64L, M101L, I117V, I126V
72	t3092	R	0	0	0	1	0	0	1	0	0	0	0	0	0	0	0	0	M101I, R113H
188	t189	R	1	0	0	0	0	0	0	0	0	0	0	0	0	0	0	0	No
239	NT	R	0	0	0	0	1	1	0	0	0	0	0	0	0	0	0	0	F17L
239	t030	R	0	0	0	0	1	0	0	0	0	0	0	0	1	0	0	0	No
239	t037	R	0	0	0	1	0	0	0	0	0	0	0	0	0	0	0	0	F17L
239	t037	R	0	0	1	0	0	0	0	0	0	0	0	0	0	0	0	0	F17L
239	t037	R	0	0	1	0	0	0	0	0	0	0	0	0	0	0	0	0	F17L
239	t037	R	0	0	0	0	1	1	0	0	0	0	0	0	0	0	0	0	F17L
239	t037	R	0	0	0	1	0	0	0	0	0	0	0	0	0	0	0	0	F17L
239	t037	R	0	0	1	0	0	0	0	0	0	0	0	0	0	0	0	0	F17L
239	t037	R	0	0	0	0	1	1	0	0	0	0	0	0	0	0	0	0	F17L
239	t037	R	0	0	0	0	1	1	0	0	0	0	0	0	0	0	0	0	F17L
239	t037	R	0	0	0	1	0	0	0	0	0	0	0	0	0	0	0	0	F17L
239	t037	R	0	0	0	1	0	0	0	0	0	0	0	0	0	0	0	0	F17L
239	t037	R	0	0	0	1	0	0	0	0	0	0	0	0	0	0	0	0	F17L
239	t037	R	0	0	0	0	1	1	0	0	0	0	0	0	0	0	0	0	F17L
239	t275	R	0	0	0	1	0	0	0	0	0	0	0	0	0	0	0	0	F17L
398	t011	R	0	1	0	0	0	0	0	0	1	1	0	0	0	0	1	0	I30V, N31T, I37V, V58I, S59T, L60V, M64L, M101I, I117V, I126V, V182I, A184V
672	t3841	R	0	0	0	1x2	0	0	1	0	0	0	0	0	0	0	0	0	No
1	t127	S	0	0	0	0	0	0	0	1	0	0	0	0	0	0	0	0	No
1	t127	S	0	0	0	0	0	0	0	1	0	0	0	0	0	0	0	0	No
1	t127	S	0	0	0	0	0	0	0	1	0	0	0	0	0	0	0	0	No
1	t127	S	0	0	0	0	0	0	0	1	0	0	0	0	0	0	0	0	No
1	t127	S	0	0	0	0	0	0	0	1	0	0	0	0	0	0	0	0	No
1	t127	S	0	0	0	0	0	0	0	1	0	0	0	0	0	0	0	0	No
1	t127	S	0	0	0	0	0	0	0	1	0	0	0	0	0	0	0	0	No
1	t127	S	0	0	0	1	0	0	0	1	0	0	0	0	0	0	0	0	No
1	t14441	S	0	0	0	0	0	0	1	0	0	0	0	0	0	0	0	0	No
1	t657	S	0	0	0	1x2	0	0	1	0	0	0	0	0	0	0	0	0	No
5	t001	S	0	0	0	0	0	0	0	0	0	0	0	0	0	1	0	0	S28T, S59T, M64L
5	t045	S	0	0	0	0	0	0	0	0	0	0	0	0	0	1	0	0	S28T, S59T
5	t045	S	0	0	0	0	0	0	0	0	0	0	0	0	0	1	0	0	S28T, S59T, M64L
5	t045	S	0	0	0	0	0	0	0	0	0	0	0	0	0	1	0	0	S28T, S59T, M64L
5	t045	S	0	0	0	0	0	0	0	0	0	0	0	0	0	1	0	0	S28T, S59T, M64L
5	t045	S	0	0	0	0	0	0	0	0	0	0	0	0	0	0	0	0	S28T, S59T, M64L
5	t067	S	0	0	0	0	0	0	0	0	0	0	0	0	0	1	0	0	S28T, S59T, M64L
5	t439	S	0	0	0	0	0	0	0	0	0	0	0	0	0	1	0	0	S28T, S59T, M64L
5	t439	S	0	0	0	0	0	0	0	0	0	0	0	0	0	1	0	0	S28T, S59T, M64L
5	t442	S	0	0	0	1	0	0	0	0	0	0	0	0	0	1	0	0	S28T, S59T, M64L
5	t9408	S	0	0	0	0	0	0	0	0	0	0	0	0	0	1	0	0	S28T, S59T, M64L
8	t008	S	0	0	0	0	0	0	0	0	0	0	0	0	0	0	0	0	No
8	t008	S	0	0	0	0	0	0	0	0	0	0	0	0	0	0	0	0	No
8	t008	S	0	0	0	0	0	0	0	0	0	0	0	0	0	0	0	0	No
8	t024	S	0	0	0	0	0	0	0	0	0	0	0	1	0	0	0	0	M7I, V235C
8	t1476	S	0	0	1	1	0	0	0	0	0	0	0	0	0	0	0	0	No
8	t1476	S	0	0	1	1	0	0	0	0	0	0	0	0	0	0	0	0	No
8	t1476	S	0	0	1	1	0	0	0	0	0	0	0	0	0	0	0	0	No
8	t1476	S	0	0	1	1x2	0	0	0	0	0	0	0	0	0	0	0	0	No
8	t1476	S	0	0	1	1	0	0	0	0	0	0	0	0	0	0	0	0	No
8	t1476	S	0	0	1	1	0	0	0	0	0	0	0	0	0	0	0	0	No
8	t1476	S	0	0	1	1	0	0	0	0	0	0	0	0	0	0	0	0	No
8	t1476	S	0	0	1	1	0	0	0	0	0	0	0	0	0	0	0	0	No
8	t1476	S	0	0	1	1	0	0	0	0	0	0	0	0	0	0	0	0	No
8	t1476	S	0	0	1	1	0	0	0	0	0	0	0	0	0	0	0	0	No
8	t1476	S	0	0	1	1	0	0	0	0	0	0	0	0	0	0	0	0	No
8	t1476	S	0	0	1	1	0	0	0	0	0	0	0	0	0	0	0	0	No
8	t1476	S	0	0	1	1	0	0	0	0	0	0	0	0	0	0	0	0	No
8	t1476	S	0	0	1	1	0	0	0	0	0	0	0	0	0	0	0	0	No
8	t1476	S	0	0	1	1	0	0	0	0	0	0	0	0	0	0	0	0	No
9	t337	S	0	0	0	1	0	0	0	0	0	0	0	0	0	0	0	0	No
30	t665	S	0	0	1	0	0	0	0	0	0	0	1	0	0	0	0	1	I30V, N31T, I37V, G54S, V58I, S59T, L60V, M64L, M101I, I117V, I126V, L266F
59	t437	S	0	0	0	0	0	0	0	0	0	0	0	0	0	0	1	0	I30V, N31T, I37V, M64L, M101I, R113H, I117V, K120N, I126V, N134E, D136E, I156M, A157S, I159V, P160S, S161V, N162D, N177E, E193G, R236K, E244A
80	t044	S	0	0	0	0	0	0	0	0	0	0	0	0	0	0	0	0	M101I, R113H
188	t189	S	1	0	0	0	0	0	0	0	0	0	0	0	0	0	0	0	No
188	t189	S	1	0	0	0	0	0	0	0	0	0	0	0	0	0	0	0	G133C
188	t189	S	1x2	0	0	0	0	0	0	0	0	0	0	0	0	0	0	0	No
188	t189	S	1x2	0	0	0	0	0	0	0	0	0	0	0	0	0	0	0	No
188	t189	S	1	0	0	0	0	0	0	0	0	0	0	0	0	0	0	0	No
188	t189	S	1x2	0	0	0	0	0	0	0	0	0	0	0	0	0	0	0	No
188	t189	S	1	0	0	0	0	0	0	0	0	0	0	0	0	0	0	0	No
188	t189	S	1	0	0	0	0	0	0	0	0	0	0	0	0	0	0	0	No
188	t189	S	1x2	0	0	0	0	0	0	0	0	0	0	0	0	0	0	0	No
188	t2174	S	1	0	0	0	0	0	0	0	0	0	0	0	0	0	0	0	No
188	t2174	S	1	0	0	0	0	0	0	0	0	0	0	0	0	0	0	0	No
188	t8275	S	1x2	0	0	0	0	0	0	0	0	0	0	0	0	0	0	0	No
239	t030	S	0	0	0	0	0	0	0	0	0	0	0	0	0	0	0	0	G133C
239	t030	S	0	0	0	0	0	0	0	0	0	0	0	0	0	0	0	0	No
239	t030	S	0	0	0	0	0	0	0	0	0	0	0	0	0	0	0	0	F17L
239	t030	S	0	0	0	0	0	0	0	0	0	0	0	0	0	0	0	0	F17L
239	t030	S	0	0	0	0	0	0	0	0	0	0	0	0	0	0	0	0	F17L
239	t030	S	0	0	0	0	0	0	0	0	0	0	0	0	0	0	0	0	F17L
239	t030	S	0	0	0	0	0	0	0	0	0	0	0	0	0	0	0	0	F17L
239	t037	S	0	0	0	0	0	0	0	0	0	0	0	0	0	0	0	0	F17L
239	t037	S	0	0	0	0	0	0	0	0	0	0	0	0	0	0	0	0	F17L
239	t632	S	0	0	0	0	0	0	0	0	0	0	0	0	0	0	0	0	F17L
398	t034	S	0	0	1	0	0	0	0	0	1	1	0	0	0	0	1	0	I30V, N31T, I37V, G54S, V58I, S59T, L60V, M64L, M101I, I117V, I126V, V182I
398	t2330	S	0	0	0	0	0	0	0	0	1	1	0	0	0	0	1	0	I30V, N31T, I37V, V58I, S59T, L60V, M64L, M101I, R113H, I117V, K120N, I126V, V182I
672	t3841	S	0	0	0	0	1	0	0	0	0	0	0	0	0	0	0	0	A191S
			1x2	two copies of the gene
			1x3	three copies of the gene
